# Supplementary material for: LPS Primes Brain Responsiveness to High Mobility Group Box-1 Protein
Source: Pharmaceuticals (Basel). 2021 Jun 11;14(6):558. doi: 10.3390/ph14060558 (PMC8230749; doi:10.3390/ph14060558)
Supplement: Supplementary file 1 [file pharmaceuticals-14-00558-s001.zip]

Archive with 1 entries (1 files):
- pharmaceuticals-1225193-supplementary.pdf
